# Supplementary material for: N,N′-Bis[(E)-1-(thio­phen-3-yl)ethyl­idene]ethane-1,2-diamine
Source: Acta Crystallogr Sect E Struct Rep Online. 2012 Mar 10;68(Pt 4):o1026. doi: 10.1107/S1600536812009798 (PMC3343990; doi:10.1107/S1600536812009798)
Supplement: Supplementary file 2 [file e-68-o1026-Isup2.hkl]

# 
# h,k,l, Fc-squared, Fo-squared, sigma(Fo-squared) and status flag 
# 
data_I
_shelx_title '  P21/c' 
_shelx_refln_list_code          4 
_shelx_F_calc_maximum      141.03 
_exptl_crystal_F_000       292.00 
_reflns_d_resolution_high  0.7681 
 
loop_ 
 _symmetry_equiv_pos_as_xyz 
 'x, y, z' 
 '-x, y+1/2, -z+1/2' 
 '-x, -y, -z' 
 'x, -y-1/2, z-1/2' 
 
_cell_length_a     7.5231 
_cell_length_b    11.2338 
_cell_length_c     8.5967 
_cell_angle_alpha  90.000 
_cell_angle_beta  112.894 
_cell_angle_gamma  90.000 
 
_shelx_F_squared_multiplier     1.000 
 
loop_ 
 _refln_index_h 
 _refln_index_k 
 _refln_index_l 
 _refln_F_squared_calc 
 _refln_F_squared_meas 
 _refln_F_squared_sigma 
 _refln_observed_status 
   1   0   0        1.21        0.92      0.58 o 
   2   0   0     3376.55     3665.51     35.03 o 
   3   0   0       28.77       37.81      4.52 o 
   4   0   0      455.47      453.76     17.86 o 
   5   0   0     1041.48     1078.60     31.41 o 
   6   0   0      621.15      638.68     27.06 o 
   7   0   0      233.08      241.14     18.52 o 
   8   0   0      360.36      389.60     26.00 o 
   9   0   0      194.68      206.31     20.50 o 
   1   1   0      925.03     1014.82      9.36 o 
   2   1   0      103.44       86.45      3.93 o 
   3   1   0      198.44      184.71      6.96 o 
   4   1   0      199.26      218.84      7.27 o 
   5   1   0       74.33       61.68      5.42 o 
   6   1   0      191.29      208.86     10.98 o 
   7   1   0      106.60      128.56      9.56 o 
   8   1   0        7.90        8.13      2.89 o 
   9   1   0        1.93        5.77      7.44 o 
   1   2   0       50.02       57.96      1.19 o 
   2   2   0      201.92      190.62      6.05 o 
   3   2   0       85.78       69.42      3.48 o 
   4   2   0      855.71      838.65     14.00 o 
   5   2   0       53.25       61.35      5.42 o 
   6   2   0       32.44       39.51      4.94 o 
   7   2   0      159.65      186.86     11.55 o 
   8   2   0       36.62       39.72      6.06 o 
   1   3   0      450.25      482.98      6.50 o 
   2   3   0     1690.18     1656.95     10.51 o 
   3   3   0      736.43      803.06      8.33 o 
   4   3   0       91.19       87.10      4.56 o 
   5   3   0      225.99      244.96     18.65 o 
   6   3   0       94.03       82.88      8.83 o 
   7   3   0      433.46      457.26     29.23 o 
   8   3   0      114.45      117.96     14.39 o 
   0   4   0       57.98       77.19      4.47 o 
   1   4   0     1078.48     1046.61     10.17 o 
   2   4   0       93.48       98.20      2.92 o 
   3   4   0       83.10       59.31      3.90 o 
   4   4   0      153.62      137.68      4.34 o 
   5   4   0      461.33      456.22     11.74 o 
   6   4   0        3.40        4.52      1.81 o 
   7   4   0       39.14       38.42      7.61 o 
   8   4   0        0.05        0.40      1.76 o 
   1   5   0       18.20       23.84      1.78 o 
   2   5   0      353.29      413.68      4.94 o 
   3   5   0       25.01       22.55      1.63 o 
   4   5   0       85.47       95.91      3.54 o 
   5   5   0       19.35       25.71      2.72 o 
   6   5   0      251.29      262.09     18.01 o 
   7   5   0      364.55      337.64     22.62 o 
   8   5   0       12.64       14.28      5.68 o 
   0   6   0      241.90      354.55     11.62 o 
   1   6   0      728.79      731.75     10.56 o 
   2   6   0      656.50      709.29     16.28 o 
   3   6   0      217.51      180.17      4.49 o 
   4   6   0      438.28      424.79     10.23 o 
   5   6   0      430.83      426.98     10.04 o 
   6   6   0        1.61        4.90      3.28 o 
   7   6   0        5.64        2.20      2.31 o 
   8   6   0        0.76        2.48      2.13 o 
   1   7   0      380.16      370.36      8.15 o 
   2   7   0      832.11      806.46     18.97 o 
   3   7   0      536.24      525.37     12.77 o 
   4   7   0       15.00       13.22      1.30 o 
   5   7   0       44.74       44.70      2.86 o 
   6   7   0      582.44      574.52     27.27 o 
   7   7   0        3.50       11.81      5.00 o 
   0   8   0        0.61        7.43      2.25 o 
   1   8   0       15.15        9.71      1.30 o 
   2   8   0       66.30       56.24      2.77 o 
   3   8   0        1.61        1.21      1.05 o 
   4   8   0      332.55      304.21     11.12 o 
   5   8   0        0.29        0.96      1.61 o 
   6   8   0       53.97       46.67      8.08 o 
   7   8   0        0.43       -0.12      1.07 o 
   1   9   0      105.06      101.97      4.27 o 
   2   9   0      658.20      586.49      9.42 o 
   3   9   0      217.60      208.04     10.02 o 
   4   9   0        0.45        0.65      1.55 o 
   5   9   0        3.37        4.46      2.41 o 
   6   9   0      423.57      459.80     25.23 o 
   7   9   0       38.02       44.56      8.70 o 
   0  10   0      293.04      294.90      8.77 o 
   1  10   0      601.28      626.95     11.08 o 
   2  10   0       22.93       19.10      1.68 o 
   3  10   0      285.52      284.44     15.18 o 
   4  10   0      462.98      419.20     20.25 o 
   5  10   0       78.73       88.58     10.38 o 
   6  10   0       90.12       96.94     11.74 o 
   1  11   0      159.61      146.30      5.59 o 
   2  11   0        3.65        7.10      1.53 o 
   3  11   0        7.43       13.04      2.81 o 
   4  11   0        9.45        7.86      2.37 o 
   5  11   0       88.71       92.76     10.70 o 
   0  12   0       38.43       48.29      6.30 o 
   1  12   0      267.38      264.95     10.01 o 
   2  12   0        2.76        4.12      1.59 o 
   3  12   0      105.94      109.08      7.54 o 
   4  12   0      213.02      227.45     18.87 o 
   5  12   0        4.57        3.58      3.34 o 
   1  13   0       74.45       65.14      8.22 o 
   2  13   0       43.39       45.98      7.67 o 
   3  13   0      254.62      238.84     18.51 o 
   4  13   0        5.05        0.53      2.78 o 
   1  14   0        2.12        1.31      2.14 o 
   2  14   0        7.26       12.71      4.22 o 
  -9   1   1      214.42      266.45     22.81 o 
  -8   1   1       67.78       49.42      6.50 o 
  -7   1   1      131.37      127.80      9.32 o 
  -6   1   1      626.59      676.25     19.17 o 
  -5   1   1      147.60      137.84      7.81 o 
  -4   1   1      286.62      306.10     10.15 o 
  -3   1   1       37.94       51.40      3.60 o 
  -2   1   1    19890.66    20032.82     77.10 o 
  -1   1   1      128.66      130.10      4.88 o 
   0   1   1      323.68      352.36      7.29 o 
   1   1   1      123.80      124.60      4.68 o 
   2   1   1      556.20      536.85     12.51 o 
   3   1   1     1175.53     1189.27     23.17 o 
   4   1   1      917.53      996.83     21.82 o 
   5   1   1      104.75      126.16      9.92 o 
   6   1   1      262.21      258.48     12.64 o 
   7   1   1      156.79      157.01     10.93 o 
   8   1   1       59.34       55.09      7.18 o 
  -9   2   1      119.31      147.86     17.07 o 
  -8   2   1      201.40      200.34     18.31 o 
  -7   2   1      358.61      360.12     15.68 o 
  -6   2   1       55.87       51.70      5.40 o 
  -5   2   1      439.44      419.29     18.89 o 
  -4   2   1       73.45       51.02      3.41 o 
  -3   2   1      695.82      721.10     15.87 o 
  -2   2   1     4009.17     4242.44     30.40 o 
  -1   2   1      357.63      410.89      4.55 o 
   0   2   1     5783.21     5615.15     32.31 o 
   1   2   1      939.84      894.80     11.71 o 
   2   2   1      498.15      455.80      6.45 o 
   3   2   1        1.39        1.86      0.76 o 
   4   2   1       63.25       62.44      4.01 o 
   5   2   1      661.15      675.57     18.35 o 
   6   2   1      281.17      305.64     13.69 o 
   7   2   1       66.82       69.16      7.30 o 
   8   2   1       30.38       36.79      5.98 o 
  -9   3   1       97.43      123.85     15.83 o 
  -8   3   1      105.39       90.16     12.39 o 
  -7   3   1        1.99        4.98      2.92 o 
  -6   3   1        4.31        7.54      3.33 o 
  -5   3   1       18.76       16.11      3.88 o 
  -4   3   1       18.10       31.49      3.31 o 
  -3   3   1        9.17       10.65      2.10 o 
  -2   3   1     1071.77     1226.56     13.53 o 
  -1   3   1     1425.70     1504.08      8.96 o 
   0   3   1      305.35      301.66      6.12 o 
   1   3   1       24.82       26.90      1.13 o 
   2   3   1      777.71      901.71      9.19 o 
   3   3   1      285.36      278.36      5.98 o 
   4   3   1       72.93       76.29      3.61 o 
   5   3   1       68.73       78.60      6.39 o 
   6   3   1        0.09       -1.83      1.83 o 
   7   3   1       57.90       55.62      6.63 o 
   8   3   1       17.81       14.52      3.82 o 
  -8   4   1       18.08       11.02      4.68 o 
  -7   4   1       68.09       72.82     10.14 o 
  -6   4   1      145.48      156.71     13.24 o 
  -5   4   1        5.85       14.10      3.89 o 
  -4   4   1     1298.16     1385.20     23.76 o 
  -3   4   1      350.74      315.06      9.01 o 
  -2   4   1       58.28       76.64      3.48 o 
  -1   4   1       41.72       42.53      2.18 o 
   0   4   1       20.22       12.90      1.44 o 
   1   4   1      270.70      273.96      4.44 o 
   2   4   1      591.16      578.64      6.40 o 
   3   4   1        4.54        2.42      0.70 o 
   4   4   1        0.31        0.73      0.61 o 
   5   4   1     1059.40     1048.42     16.84 o 
   6   4   1       75.67       77.33      7.23 o 
   7   4   1       33.73       31.70      5.04 o 
   8   4   1        1.41       -1.40      2.81 o 
  -8   5   1       23.23       31.12      7.41 o 
  -7   5   1      108.10      108.60     12.41 o 
  -6   5   1      305.59      283.86      8.72 o 
  -5   5   1      509.00      504.24     15.53 o 
  -4   5   1        9.46        4.47      1.18 o 
  -3   5   1      488.58      496.88      9.23 o 
  -2   5   1       61.25       78.59      3.59 o 
  -1   5   1     1605.70     1599.45     14.29 o 
   0   5   1     1965.91     2140.13     27.25 o 
   1   5   1        4.36        1.72      0.46 o 
   2   5   1      495.27      465.03      6.48 o 
   3   5   1     1684.33     1720.74     20.78 o 
   4   5   1      117.01      119.40      4.44 o 
   5   5   1       26.66       26.71      3.84 o 
   6   5   1       11.73       13.66      4.81 o 
   7   5   1      233.12      241.93     19.88 o 
   8   5   1      346.87      343.79     25.78 o 
  -8   6   1      115.41      120.23     14.45 o 
  -7   6   1       57.30       54.80      9.11 o 
  -6   6   1       14.03        9.80      3.51 o 
  -5   6   1      169.03      184.26     13.18 o 
  -4   6   1      160.11      147.20      8.18 o 
  -3   6   1      294.35      266.46      6.92 o 
  -2   6   1       43.72       41.53      1.73 o 
  -1   6   1       45.69       47.62      2.13 o 
   0   6   1       16.64        9.87      2.13 o 
   1   6   1      235.91      224.04      5.06 o 
   2   6   1      430.79      436.07      8.34 o 
   3   6   1        0.03       -0.29      0.77 o 
   4   6   1     1208.48     1110.76     28.01 o 
   5   6   1      110.58      116.54      6.35 o 
   6   6   1        0.79        6.24      3.49 o 
   7   6   1      164.51      168.86     17.03 o 
  -8   7   1        6.47        5.01      3.07 o 
  -7   7   1      125.05      135.29     14.11 o 
  -6   7   1       11.56        5.70      3.13 o 
  -5   7   1       35.84       27.00      5.23 o 
  -4   7   1       40.65       32.83      4.69 o 
  -3   7   1       44.20       44.45      3.65 o 
  -2   7   1        5.80       12.00      1.28 o 
  -1   7   1      202.09      194.59      4.66 o 
   0   7   1      499.17      525.01     15.72 o 
   1   7   1       34.05       26.89      1.83 o 
   2   7   1       67.54       65.59      2.63 o 
   3   7   1       80.66       82.68      5.38 o 
   4   7   1       45.97       50.59      3.76 o 
   5   7   1      102.34      113.42     11.71 o 
   6   7   1        2.82        0.93      2.25 o 
   7   7   1      183.49      184.44     17.76 o 
  -7   8   1       52.37       58.01      9.44 o 
  -6   8   1       27.47       27.81      6.05 o 
  -5   8   1      101.52      108.86     10.37 o 
  -4   8   1      991.41      945.61     27.00 o 
  -3   8   1      646.42      638.57     12.26 o 
  -2   8   1       11.32       15.09      1.37 o 
  -1   8   1       15.40       13.25      1.93 o 
   0   8   1      455.94      407.40      7.72 o 
   1   8   1      932.75      908.44     17.15 o 
   2   8   1      225.15      225.03     10.35 o 
   3   8   1        0.01        0.18      0.65 o 
   4   8   1      623.34      606.25     12.62 o 
   5   8   1       74.14       72.38      9.73 o 
   6   8   1      251.79      231.90     18.62 o 
   7   8   1       10.30        7.10      4.22 o 
  -7   9   1       64.24       70.12     10.48 o 
  -6   9   1      250.80      237.82     17.26 o 
  -5   9   1       80.79       72.82      8.69 o 
  -4   9   1        0.30       -1.26      1.26 o 
  -3   9   1       70.95       72.39      4.29 o 
  -2   9   1      137.38      157.25      4.66 o 
  -1   9   1      544.39      501.81      8.46 o 
   0   9   1      170.82      164.63      5.38 o 
   1   9   1       81.45       69.71      3.48 o 
   2   9   1      772.29      737.44     19.87 o 
   3   9   1       22.01       15.62      2.37 o 
   4   9   1       10.81        7.11      3.21 o 
   5   9   1       40.62       42.35      7.57 o 
   6   9   1      113.03      140.02     14.79 o 
  -6  10   1       22.74       22.29      4.14 o 
  -5  10   1       26.91       25.19      3.99 o 
  -4  10   1       34.90       27.04      3.79 o 
  -3  10   1        2.60        4.22      1.60 o 
  -2  10   1       26.82       30.87      2.20 o 
  -1  10   1       25.97       22.62      1.94 o 
   0  10   1      241.96      225.44      5.65 o 
   1  10   1      160.30      153.11      4.75 o 
   2  10   1        0.25        0.19      0.95 o 
   3  10   1       57.61       54.02      7.12 o 
   4  10   1      132.11      150.15     13.26 o 
   5  10   1       88.68       88.52     11.13 o 
   6  10   1       17.81       12.54      4.90 o 
  -6  11   1      228.90      224.93     23.71 o 
  -5  11   1      287.22      288.01     13.54 o 
  -4  11   1        6.39        5.94      3.14 o 
  -3  11   1      263.22      273.71     10.72 o 
  -2  11   1      151.50      165.25      5.22 o 
  -1  11   1      597.91      614.68     13.51 o 
   0  11   1       81.55       81.20      3.39 o 
   1  11   1       65.13       63.62      4.01 o 
   2  11   1      476.35      467.88     12.20 o 
   3  11   1       44.04       48.86      7.16 o 
   4  11   1      173.18      209.34     15.86 o 
   5  11   1       84.44       65.68      9.76 o 
  -5  12   1        4.07        3.20      2.90 o 
  -4  12   1       11.57       10.91      5.13 o 
  -3  12   1      257.20      262.24     18.73 o 
  -2  12   1       58.72       61.96      8.51 o 
  -1  12   1       32.27       35.16      3.61 o 
   0  12   1       64.83       72.77      5.59 o 
   1  12   1      272.33      301.62      8.98 o 
   2  12   1        1.45        1.50      1.18 o 
   3  12   1       21.31       19.76      4.80 o 
   4  12   1       53.61       48.41      7.85 o 
  -4  13   1       29.40       39.52      8.46 o 
  -3  13   1       62.59       43.21      7.95 o 
  -2  13   1       35.06       42.29      7.39 o 
  -1  13   1       18.57       21.63      4.84 o 
   0  13   1        1.78        4.49      1.54 o 
   1  13   1        6.63       11.21      3.80 o 
   2  13   1       41.56       34.18      6.88 o 
   3  13   1       10.30       16.74      5.14 o 
  -2  14   1       24.95       28.43      6.24 o 
  -1  14   1       27.77       27.83      5.78 o 
   2  14   1       83.81       88.46     10.94 o 
  -7   0   2      328.37      328.55     20.60 o 
  -6   0   2       50.60       56.39      7.90 o 
  -5   0   2       28.88       54.32      6.86 o 
  -3   0   2      614.43      582.06     13.91 o 
  -2   0   2     1269.46     1171.08     12.05 o 
  -1   0   2       59.47       71.88      4.06 o 
   0   0   2      559.99      651.52     13.27 o 
   1   0   2     2370.67     2381.62     28.83 o 
   2   0   2     1970.35     1969.14     32.93 o 
   3   0   2        0.99        1.24      1.06 o 
   4   0   2      153.15      157.86     11.78 o 
   5   0   2      114.54       88.64      9.89 o 
   6   0   2      307.87      290.24     19.70 o 
   7   0   2      112.35      116.46     13.88 o 
   8   0   2       26.98       20.55      7.09 o 
  -9   1   2       89.75       90.86     10.30 o 
  -8   1   2        5.29        4.04      2.94 o 
  -7   1   2       67.62       46.15      7.85 o 
  -6   1   2        7.42        9.98      3.43 o 
  -5   1   2       11.43       14.62      2.63 o 
  -4   1   2     1395.72     1389.76     31.02 o 
  -3   1   2      233.42      210.56      5.00 o 
  -2   1   2     3457.17     3471.02     35.97 o 
  -1   1   2      763.92      800.26      8.91 o 
   0   1   2       73.60       94.30      5.16 o 
   1   1   2       20.77       21.83      1.61 o 
   2   1   2      285.91      351.62      6.46 o 
   3   1   2      281.53      322.30      8.38 o 
   4   1   2      442.24      434.32     13.75 o 
   5   1   2      193.45      190.39     10.18 o 
   6   1   2        9.72        5.01      2.37 o 
   7   1   2      168.94      175.06     11.93 o 
   8   1   2       10.68       11.97      3.95 o 
  -9   2   2       14.68       17.63      5.99 o 
  -8   2   2       10.39        7.91      4.13 o 
  -7   2   2        0.69       -2.45      2.45 o 
  -6   2   2      310.81      361.55     19.35 o 
  -5   2   2       47.14       40.17      4.12 o 
  -4   2   2     3697.73     4024.40     28.51 o 
  -3   2   2       76.73      105.78      3.00 o 
  -2   2   2      162.26      182.45      3.00 o 
  -1   2   2       40.88       40.99      2.22 o 
   0   2   2      127.31      130.38      3.57 o 
   1   2   2       76.26       66.83      2.11 o 
   2   2   2      315.28      387.88      6.72 o 
   3   2   2       26.83       32.58      2.68 o 
   4   2   2      105.82      122.13      7.36 o 
   5   2   2       14.54       11.78      2.72 o 
   6   2   2        3.11        3.58      2.11 o 
   7   2   2        1.41        2.61      5.38 o 
   8   2   2        9.78        2.49      6.61 o 
  -9   3   2      134.43      139.17     16.08 o 
  -8   3   2       85.83       93.07      6.97 o 
  -7   3   2        3.74        5.14      3.30 o 
  -6   3   2      350.97      339.27     10.60 o 
  -5   3   2      655.04      628.12     10.75 o 
  -4   3   2      937.25     1005.80     13.38 o 
  -3   3   2       10.15       11.34      1.46 o 
  -2   3   2      573.69      560.71      6.67 o 
  -1   3   2      685.01      657.31      9.54 o 
   0   3   2     1957.78     1939.56     18.33 o 
   1   3   2      667.77      678.92      7.14 o 
   2   3   2       34.02       45.33      2.30 o 
   3   3   2     2280.61     2343.70     28.48 o 
   4   3   2      366.38      360.45     12.61 o 
   5   3   2       80.60       76.38      6.57 o 
   6   3   2       28.17       33.95      4.96 o 
   7   3   2       70.19       83.13      8.41 o 
   8   3   2      186.31      207.59     14.74 o 
  -9   4   2        2.90       -0.08      1.28 o 
  -8   4   2       98.90       97.56     12.47 o 
  -7   4   2      385.80      395.72     11.96 o 
  -6   4   2        0.03        0.82      0.94 o 
  -5   4   2       22.70       25.37      2.97 o 
  -4   4   2      345.85      409.73     15.63 o 
  -3   4   2     1638.42     1639.51     16.05 o 
  -2   4   2      938.62     1002.25     20.73 o 
  -1   4   2       91.01       89.55      4.39 o 
   0   4   2      131.80      158.19      8.40 o 
   1   4   2     1818.52     1857.13     31.27 o 
   2   4   2     1084.17     1170.86     10.28 o 
   3   4   2       71.73       62.58      4.22 o 
   4   4   2        2.79        2.09      1.03 o 
   5   4   2       67.82       54.70      6.01 o 
   6   4   2      369.34      361.93     18.37 o 
   7   4   2      260.54      269.66     14.94 o 
  -9   5   2        9.77        9.29      3.26 o 
  -8   5   2        0.45       -0.69      1.84 o 
  -7   5   2       24.08       21.31      5.51 o 
  -6   5   2       42.21       46.18      2.18 o 
  -5   5   2        8.49        8.96      2.91 o 
  -4   5   2        4.70        1.06      0.89 o 
  -3   5   2        7.19        7.64      1.20 o 
  -2   5   2      251.68      273.79      4.13 o 
  -1   5   2       88.07       89.00      4.67 o 
   0   5   2      246.05      238.85      7.19 o 
   1   5   2       10.78       13.55      1.22 o 
   2   5   2      409.19      406.75      7.04 o 
   3   5   2      557.15      594.60     12.35 o 
   4   5   2       15.46       16.60      2.72 o 
   5   5   2       65.33       63.64      4.59 o 
   6   5   2        4.15        0.47      1.77 o 
   7   5   2       49.33       46.91      6.36 o 
  -8   6   2        0.05       -2.15      2.15 o 
  -7   6   2      143.65      146.51     14.01 o 
  -6   6   2      337.94      328.11     18.75 o 
  -5   6   2        0.40       -1.48      3.18 o 
  -4   6   2       52.78       55.85      4.64 o 
  -3   6   2      712.86      710.16     10.81 o 
  -2   6   2      826.05      806.59     11.53 o 
  -1   6   2       43.58       62.07      5.84 o 
   0   6   2       53.63       48.92      3.49 o 
   1   6   2      846.68      857.85      9.35 o 
   2   6   2      385.36      390.24      7.69 o 
   3   6   2      453.37      438.14      9.38 o 
   4   6   2       64.34       74.25      3.80 o 
   5   6   2      597.78      622.62     19.03 o 
   6   6   2      349.46      324.00     22.33 o 
   7   6   2      126.70      134.26     15.75 o 
  -8   7   2       79.52       79.47      8.34 o 
  -7   7   2       19.91       17.98      3.68 o 
  -6   7   2      456.36      440.24     16.21 o 
  -5   7   2      653.80      657.04     18.02 o 
  -4   7   2       19.46       18.18      2.19 o 
  -3   7   2       16.05       18.05      2.38 o 
  -2   7   2        3.35        1.25      0.42 o 
  -1   7   2      658.09      658.78     20.04 o 
   0   7   2     1560.58      617.71    775.77 o 
   1   7   2      143.51      142.29      3.50 o 
   2   7   2     1329.28     1280.33     26.11 o 
   3   7   2        1.34        0.97      0.58 o 
   4   7   2      141.47      134.71      5.74 o 
   5   7   2      166.89      162.14     14.96 o 
   6   7   2        3.68       -0.15      2.19 o 
   7   7   2       27.24       37.74      8.66 o 
  -8   8   2       11.79        4.52      3.13 o 
  -7   8   2        7.67       11.00      3.21 o 
  -6   8   2        0.03        0.00      2.79 o 
  -5   8   2        0.32       -0.07      1.66 o 
  -4   8   2      118.55      130.81     16.79 o 
  -3   8   2       53.58       45.36      3.76 o 
  -2   8   2      104.19      104.19      3.25 o 
  -1   8   2       23.54       22.31      4.05 o 
   0   8   2       27.16       23.34      3.90 o 
   1   8   2       48.30       46.43      3.91 o 
   2   8   2       44.87       36.32      2.51 o 
   3   8   2        2.93        0.63      1.26 o 
   4   8   2      152.33      140.52     12.91 o 
   5   8   2       70.54       55.57      9.05 o 
   6   8   2        0.17       -1.43      2.48 o 
  -7   9   2       13.52       11.09      5.55 o 
  -6   9   2      144.44      137.96      9.51 o 
  -5   9   2      208.85      240.52     11.34 o 
  -4   9   2       13.58       17.27      2.93 o 
  -3   9   2      100.58       87.26      5.29 o 
  -2   9   2      141.76      135.64      3.85 o 
  -1   9   2      798.45      763.33     24.12 o 
   0   9   2      296.74      301.81     14.21 o 
   1   9   2       39.22       35.77      3.60 o 
   2   9   2      219.91      193.57      7.88 o 
   3   9   2      110.12      101.99     10.50 o 
   4   9   2      474.31      476.45     24.17 o 
   5   9   2      204.97      219.35     18.08 o 
   6   9   2       81.26       86.42     12.21 o 
  -7  10   2      111.06      122.37      9.83 o 
  -6  10   2       28.69       34.71      4.95 o 
  -5  10   2        9.99        6.96      2.12 o 
  -4  10   2      104.42      108.82      6.90 o 
  -3  10   2      615.17      610.99     13.86 o 
  -2  10   2      293.66      290.69      5.60 o 
  -1  10   2        1.76        1.54      1.05 o 
   0  10   2      780.03      742.34     23.39 o 
   1  10   2       31.65       24.16      7.05 o 
   2  10   2       86.34       91.12      9.21 o 
   3  10   2      374.43      370.73     20.32 o 
   4  10   2       55.48       53.62      8.55 o 
   5  10   2      143.73      150.39     15.32 o 
  -6  11   2        2.79        1.78      2.64 o 
  -5  11   2       27.79       21.58      6.29 o 
  -4  11   2       22.07       22.34      5.75 o 
  -3  11   2        0.00        1.00      2.11 o 
  -2  11   2       25.06       24.58      5.12 o 
  -1  11   2       98.92      106.12      6.18 o 
   0  11   2       47.98       53.37      4.69 o 
   1  11   2        7.31        7.46      1.95 o 
   2  11   2       87.06       99.75      6.33 o 
   3  11   2      187.71      193.98     15.12 o 
   4  11   2       57.96       48.51      8.37 o 
   5  11   2        0.09       -3.10      3.10 o 
  -5  12   2       68.61       66.38     10.69 o 
  -4  12   2        0.11       -3.16      3.30 o 
  -3  12   2      120.54      107.72     11.91 o 
  -2  12   2       32.75       29.30      5.97 o 
  -1  12   2       47.26       45.39      4.21 o 
   0  12   2      123.02      107.09      5.57 o 
   1  12   2       81.13       78.79      5.86 o 
   2  12   2      128.36      123.35     11.51 o 
   3  12   2        1.09        2.22      2.15 o 
   4  12   2      131.65      138.12     14.01 o 
  -4  13   2      163.67      183.86     17.07 o 
  -3  13   2       13.83       22.98      6.09 o 
  -2  13   2        9.14       10.13      3.78 o 
  -1  13   2      283.32      286.22     17.56 o 
   0  13   2      116.41      127.79      8.21 o 
   1  13   2       73.42       78.40      6.51 o 
   2  13   2       32.38       25.98      5.61 o 
  -2  14   2       53.88       44.24      7.77 o 
  -1  14   2       59.91       56.54      8.13 o 
  -9   1   3       70.53       81.28      7.00 o 
  -8   1   3      161.15      158.91      8.92 o 
  -7   1   3       26.96       27.96      3.55 o 
  -6   1   3      640.38      661.06     15.10 o 
  -5   1   3       12.31        8.16      1.49 o 
  -4   1   3      677.09      667.30     12.23 o 
  -3   1   3       78.18       75.27      2.51 o 
  -2   1   3      263.50      280.19      4.86 o 
  -1   1   3      414.35      385.04      6.70 o 
   0   1   3      543.68      522.58     14.72 o 
   1   1   3      209.99      224.34      7.19 o 
   2   1   3        6.69       10.74      2.07 o 
   3   1   3        4.03        4.75      1.10 o 
   4   1   3      200.45      204.29     10.01 o 
   5   1   3      331.18      332.31     17.98 o 
   6   1   3        0.06        0.08      1.44 o 
   7   1   3      117.20      123.18     10.54 o 
  -9   2   3        8.49       15.35      5.16 o 
  -8   2   3      155.60      143.72      8.38 o 
  -7   2   3      149.14      139.03      7.52 o 
  -6   2   3      643.49      648.41     14.54 o 
  -5   2   3      324.44      327.29      7.94 o 
  -4   2   3      315.20      318.02      8.08 o 
  -3   2   3      807.88      801.46     11.94 o 
  -2   2   3      418.93      350.18     10.16 o 
  -1   2   3     1665.64     1613.99     50.69 o 
   0   2   3     1487.00     1609.34     24.04 o 
   1   2   3     2224.29     2500.05     18.97 o 
   2   2   3      910.67      889.63     12.98 o 
   3   2   3      405.09      338.28      9.14 o 
   4   2   3      148.00      137.07      8.28 o 
   5   2   3       39.22       37.01      4.86 o 
   6   2   3      247.34      247.35     17.52 o 
   7   2   3      137.98      133.08     10.94 o 
  -9   3   3      168.81      165.74     15.96 o 
  -8   3   3      100.81       95.17      6.56 o 
  -7   3   3       64.92       62.26      6.06 o 
  -6   3   3     1286.51     1388.56     17.70 o 
  -5   3   3      131.47      144.89      5.08 o 
  -4   3   3     1281.89     1402.39     15.55 o 
  -3   3   3       73.80       82.68      2.46 o 
  -2   3   3      114.16      118.57      2.96 o 
  -1   3   3      394.17      429.63     22.17 o 
   0   3   3       74.83       75.31      2.95 o 
   1   3   3        2.07        1.28      0.64 o 
   2   3   3      136.12      172.82      5.68 o 
   3   3   3       22.31       19.99      2.38 o 
   4   3   3      209.69      199.13      9.93 o 
   5   3   3      416.59      409.49     15.82 o 
   6   3   3        2.92        0.53      2.00 o 
   7   3   3      442.13      401.18     18.88 o 
  -9   4   3        4.66       11.38      4.33 o 
  -8   4   3        0.04       -0.60      3.72 o 
  -7   4   3       85.91       87.29      4.74 o 
  -6   4   3      693.43      736.65     11.90 o 
  -5   4   3        0.36        0.19      0.91 o 
  -4   4   3       18.17       14.59      3.90 o 
  -3   4   3      183.05      157.07      3.83 o 
  -2   4   3      686.36      674.44      9.09 o 
  -1   4   3      384.92      429.56      8.26 o 
   0   4   3      570.70      673.42      8.16 o 
   1   4   3     1771.72     1845.20     19.19 o 
   2   4   3      219.13      197.21      5.98 o 
   3   4   3       81.04       78.64      4.42 o 
   4   4   3       87.00       91.24      6.81 o 
   5   4   3        4.18        2.97      2.00 o 
   6   4   3      125.93      123.83      9.65 o 
   7   4   3      419.42      433.94     19.60 o 
  -9   5   3      149.00      137.68     15.54 o 
  -8   5   3      276.99      295.60     14.99 o 
  -7   5   3       69.57       59.35      6.28 o 
  -6   5   3        1.46        3.12      1.15 o 
  -5   5   3      997.21      989.73     16.30 o 
  -4   5   3      604.40      532.91     61.95 o 
  -3   5   3      254.98      241.52      7.93 o 
  -2   5   3      327.53      317.85      5.34 o 
  -1   5   3      688.39      240.33    342.67 o 
   0   5   3     2040.70      731.14   1094.83 o 
   1   5   3     1171.23     1177.89     14.74 o 
   2   5   3       71.92       56.04      2.78 o 
   3   5   3      455.06      436.85     12.54 o 
   4   5   3      440.42      402.81     14.22 o 
   5   5   3      399.62      426.62     16.28 o 
   6   5   3      190.88      194.87     12.13 o 
   7   5   3       78.13       80.20      8.49 o 
  -8   6   3       42.18       37.14      9.62 o 
  -7   6   3      136.61      138.54      9.58 o 
  -6   6   3        6.58        9.91      2.49 o 
  -5   6   3       77.46       77.56      4.66 o 
  -4   6   3       42.85       35.22      2.86 o 
  -3   6   3       60.33       55.68      3.69 o 
  -2   6   3      163.05      164.64      4.00 o 
  -1   6   3      170.27      192.65     10.93 o 
   0   6   3      288.43      322.64     13.79 o 
   1   6   3       67.96       80.06      6.85 o 
   2   6   3      181.51      178.26      4.90 o 
   3   6   3       63.28       63.83      3.95 o 
   4   6   3       18.21       18.15      4.92 o 
   5   6   3        1.36        0.01      2.79 o 
   6   6   3       60.15       69.30      7.37 o 
  -8   7   3      102.14       95.72      8.94 o 
  -7   7   3       14.13       14.90      3.50 o 
  -6   7   3        0.00       -1.38      1.38 o 
  -5   7   3       28.62       32.22      3.04 o 
  -4   7   3      227.71      205.68      6.59 o 
  -3   7   3      301.93      297.07      8.22 o 
  -2   7   3       47.13       47.97      8.87 o 
  -1   7   3      715.82      698.02     27.66 o 
   0   7   3       34.49       32.09      4.66 o 
   1   7   3      125.04      122.94      8.83 o 
   2   7   3      468.52      468.02      9.33 o 
   3   7   3      325.02      334.09     11.01 o 
   4   7   3      263.49      267.70     18.51 o 
   5   7   3       46.76       41.94      8.23 o 
   6   7   3        8.68        7.32      4.05 o 
  -8   8   3       66.07       61.87      7.28 o 
  -7   8   3      219.66      223.53     16.24 o 
  -6   8   3       15.97       16.56      3.32 o 
  -5   8   3      233.01      255.96     11.01 o 
  -4   8   3        1.39       -0.29      1.38 o 
  -3   8   3      580.39      565.52     23.03 o 
  -2   8   3     1557.50     1486.98     42.31 o 
  -1   8   3       35.84       42.81      5.75 o 
   0   8   3      641.83      592.24     14.47 o 
   1   8   3      312.60      331.33     11.23 o 
   2   8   3      358.72      347.21      7.77 o 
   3   8   3      916.42      902.90     32.35 o 
   4   8   3       35.87       31.71      6.47 o 
   5   8   3       54.83       55.47      9.58 o 
   6   8   3      149.49      143.19     16.10 o 
  -7   9   3        9.83       12.84      5.34 o 
  -6   9   3      114.96      120.24      8.52 o 
  -5   9   3      237.15      244.14     11.26 o 
  -4   9   3        0.23        1.18      2.13 o 
  -3   9   3       24.91       33.19      6.11 o 
  -2   9   3       27.61       23.88      2.50 o 
  -1   9   3       11.30       11.35      3.27 o 
   0   9   3      318.08      338.05     16.18 o 
   1   9   3      265.16      274.98     10.59 o 
   2   9   3       55.94       49.49      4.62 o 
   3   9   3        4.20        7.86      3.66 o 
   4   9   3       63.99       70.23     10.30 o 
   5   9   3        0.61        1.87      2.06 o 
  -7  10   3       29.86       29.52      7.53 o 
  -6  10   3       12.31        7.03      4.19 o 
  -5  10   3       13.06       11.11      2.50 o 
  -4  10   3        7.14        4.20      2.90 o 
  -3  10   3        4.94        1.25      2.15 o 
  -2  10   3       54.13       55.99      4.78 o 
  -1  10   3        2.81        0.72      1.47 o 
   0  10   3      110.90      114.74      9.83 o 
   1  10   3      198.10      199.63      9.39 o 
   2  10   3       67.64       54.55      5.01 o 
   3  10   3       79.91       84.99     10.53 o 
   4  10   3       20.33       29.97      6.83 o 
   5  10   3        1.29       -0.19      3.28 o 
  -6  11   3        0.08        5.55      3.68 o 
  -5  11   3      171.13      186.28     17.04 o 
  -4  11   3      176.22      205.51     16.80 o 
  -3  11   3      247.12      233.73     16.77 o 
  -2  11   3      201.46      210.94     15.38 o 
  -1  11   3      122.86      122.84     11.08 o 
   0  11   3      115.70      120.35     10.55 o 
   1  11   3       78.73       89.93     16.29 o 
   2  11   3       13.16       13.21      2.55 o 
   3  11   3        4.26        9.15      4.08 o 
   4  11   3      263.51      254.03     19.96 o 
  -5  12   3        0.07       -0.55      1.80 o 
  -4  12   3       34.41       35.56      7.51 o 
  -3  12   3      150.07      155.89     14.38 o 
  -2  12   3      340.39      323.89     19.54 o 
  -1  12   3       81.24       88.61      9.82 o 
   0  12   3       32.74       34.24      4.21 o 
   1  12   3       92.75       94.51      6.91 o 
   2  12   3      220.20      216.32     16.57 o 
   3  12   3      199.63      175.19     15.78 o 
  -4  13   3        1.24        4.38      3.19 o 
  -3  13   3       16.41        9.36      4.20 o 
  -2  13   3       13.39       14.33      4.33 o 
  -1  13   3       82.77       88.26     10.24 o 
   0  13   3       36.73       38.66      5.48 o 
   1  13   3        0.10        2.16      2.13 o 
   2  13   3      110.15       94.04     11.28 o 
  -2  14   3       53.82       50.75      8.31 o 
  -1  14   3      326.35      340.19     20.47 o 
  -9   0   4       22.58       22.87      5.24 o 
  -8   0   4      137.07      151.38     12.18 o 
  -7   0   4       18.32       19.57      4.08 o 
  -6   0   4      732.12      698.46     21.83 o 
  -5   0   4      567.84      527.59     17.71 o 
  -4   0   4       43.76       62.31      4.06 o 
  -3   0   4        0.88        0.58      0.77 o 
  -2   0   4       85.01       66.38      3.94 o 
  -1   0   4     1673.44     1685.60     20.41 o 
   0   0   4      185.15      127.28      8.46 o 
   1   0   4      152.78      105.50      7.85 o 
   2   0   4       88.65      109.37      9.04 o 
   3   0   4     1102.20     1034.69     30.39 o 
   4   0   4      160.55      135.01     12.31 o 
   5   0   4      221.22      234.49     17.66 o 
   6   0   4      122.75      113.85     13.71 o 
   7   0   4       43.38       49.50     10.03 o 
  -9   1   4       71.08       75.25      6.55 o 
  -8   1   4        7.38        5.00      2.65 o 
  -7   1   4       23.47       23.21      3.18 o 
  -6   1   4      101.24       94.29      5.72 o 
  -5   1   4       36.80       43.03      3.61 o 
  -4   1   4      456.05      420.56      8.29 o 
  -3   1   4      684.46      711.33      9.08 o 
  -2   1   4      188.44      243.28      5.32 o 
  -1   1   4      970.66     1060.30     13.16 o 
   0   1   4      110.42       80.41      6.77 o 
   1   1   4       62.19       38.35      3.40 o 
   2   1   4      290.08      328.53      8.95 o 
   3   1   4      112.04      154.10      8.36 o 
   4   1   4      192.67      190.53     10.27 o 
   5   1   4      247.78      248.71     12.89 o 
   6   1   4       12.95       11.76      4.70 o 
   7   1   4       17.76       16.63      6.83 o 
  -9   2   4       43.16       38.81      7.56 o 
  -8   2   4      241.70      219.46     10.04 o 
  -7   2   4        1.17       -0.31      1.06 o 
  -6   2   4        0.85        0.06      1.02 o 
  -5   2   4        0.07        0.11      0.70 o 
  -4   2   4        6.99        7.67      1.27 o 
  -3   2   4       70.49       94.73      3.31 o 
  -2   2   4        1.09        1.86      0.71 o 
  -1   2   4      650.54      739.72     13.71 o 
   0   2   4        5.09       14.18      2.12 o 
   1   2   4       37.35       26.61      2.35 o 
   2   2   4        1.92        4.93      1.26 o 
   3   2   4       17.73       13.75      2.69 o 
   4   2   4        7.53        9.19      2.42 o 
   5   2   4      847.82      795.66     36.98 o 
   6   2   4      135.90      140.00     10.70 o 
  -9   3   4       30.49       24.29      6.06 o 
  -8   3   4      582.09      577.51     15.65 o 
  -7   3   4      191.52      180.26      8.08 o 
  -6   3   4        0.78        0.90      1.90 o 
  -5   3   4      238.12      215.28      8.03 o 
  -4   3   4      315.77      312.13     10.15 o 
  -3   3   4      930.30      919.65     10.45 o 
  -2   3   4     1897.77     1984.91     48.24 o 
  -1   3   4     1050.03     1116.96     31.60 o 
   0   3   4      897.35      901.93     12.68 o 
   1   3   4      730.56      736.73     14.09 o 
   2   3   4      319.94      278.39      8.21 o 
   3   3   4       58.17       66.57      5.61 o 
   4   3   4      174.12      162.47      9.51 o 
   5   3   4      506.57      536.38     50.75 o 
   6   3   4      143.53      149.80     15.45 o 
  -9   4   4       12.30        9.32      4.70 o 
  -8   4   4      238.26      237.00     17.99 o 
  -7   4   4      174.50      182.78      7.42 o 
  -6   4   4      870.96      915.42     25.41 o 
  -5   4   4      299.81      310.90      8.28 o 
  -4   4   4        3.63        2.11      0.55 o 
  -3   4   4       81.13       77.67      3.31 o 
  -2   4   4      458.64      454.90     17.27 o 
  -1   4   4      885.39      888.58     18.00 o 
   0   4   4      588.21      594.37      9.40 o 
   1   4   4      123.01      138.82      6.05 o 
   2   4   4      313.35      301.39     10.42 o 
   3   4   4      667.77      667.88     17.32 o 
   4   4   4      290.57      278.13     25.78 o 
   5   4   4      278.12      264.46     18.24 o 
   6   4   4        1.76       -2.75      2.79 o 
  -9   5   4       24.77       16.48      5.71 o 
  -8   5   4      419.85      367.17     23.26 o 
  -7   5   4        7.74        4.12      3.73 o 
  -6   5   4       35.65       35.25      2.17 o 
  -5   5   4        1.79        3.40      2.49 o 
  -4   5   4        1.87        4.32      1.39 o 
  -3   5   4       64.61       56.71      2.73 o 
  -2   5   4      246.79      259.91      5.84 o 
  -1   5   4      311.57      355.94      5.68 o 
   0   5   4       50.14       53.99      5.20 o 
   1   5   4      156.79      150.28      5.19 o 
   2   5   4       25.33       28.86      2.72 o 
   3   5   4       41.78       43.48      4.51 o 
   4   5   4        0.08       -0.66      2.55 o 
   5   5   4       17.15       15.86      3.40 o 
   6   5   4        0.13       -1.11      1.81 o 
  -8   6   4       21.81       21.45      6.27 o 
  -7   6   4      175.88      164.67     15.17 o 
  -6   6   4      254.78      247.33     17.33 o 
  -5   6   4      376.97      399.17     20.48 o 
  -4   6   4      520.68      511.89     14.43 o 
  -3   6   4      446.00      428.52      8.35 o 
  -2   6   4      979.40      907.90     17.15 o 
  -1   6   4      567.29      564.99     11.03 o 
   0   6   4      408.12      408.20     12.01 o 
   1   6   4      199.30      194.42      6.64 o 
   2   6   4      317.17      283.74      8.30 o 
   3   6   4      324.98      317.10     11.95 o 
   4   6   4      278.80      305.74     13.08 o 
   5   6   4        3.59        6.29      2.44 o 
   6   6   4       59.02       68.26      7.65 o 
  -8   7   4       27.23       23.91      6.74 o 
  -7   7   4      383.10      382.99     24.04 o 
  -6   7   4        2.98        0.15      2.82 o 
  -5   7   4      181.71      168.38     13.97 o 
  -4   7   4      417.36      395.26     11.18 o 
  -3   7   4       88.77       94.98      5.22 o 
  -2   7   4       10.47        9.62      1.73 o 
  -1   7   4      707.88      706.92     24.98 o 
   0   7   4      536.93      532.35     20.25 o 
   1   7   4     1015.63      967.42     20.20 o 
   2   7   4      156.66      162.14      6.18 o 
   3   7   4        9.96        8.36      2.08 o 
   4   7   4       55.72       60.51      5.87 o 
   5   7   4       27.02       28.06      4.53 o 
  -8   8   4       11.40        9.67      4.78 o 
  -7   8   4       18.06       21.44      6.17 o 
  -6   8   4       19.69       22.56      6.22 o 
  -5   8   4       22.69       18.26      4.88 o 
  -4   8   4       36.94       35.49      3.28 o 
  -3   8   4      271.86      264.64      6.67 o 
  -2   8   4       34.13       31.63      5.10 o 
  -1   8   4       85.78       93.86      9.03 o 
   0   8   4      164.33      155.66     11.41 o 
   1   8   4        6.09        8.26      2.04 o 
   2   8   4       38.07       41.21      9.21 o 
   3   8   4       29.03       22.37      5.65 o 
   4   8   4       41.79       50.53      8.94 o 
   5   8   4       36.50       39.54      8.81 o 
  -7   9   4       69.55       82.31     12.08 o 
  -6   9   4       31.80       21.56      5.80 o 
  -5   9   4        0.26        0.06      2.15 o 
  -4   9   4      663.65      690.03     28.67 o 
  -3   9   4      221.47      223.27      9.07 o 
  -2   9   4      298.56      265.32      9.67 o 
  -1   9   4      277.23      307.21     16.88 o 
   0   9   4       18.91       12.06      3.43 o 
   1   9   4      612.15      613.55     23.27 o 
   2   9   4      213.00      217.94     10.60 o 
   3   9   4        2.93       -3.31      3.31 o 
   4   9   4       56.47       59.84      9.93 o 
  -7  10   4       75.26       86.82     12.73 o 
  -6  10   4        3.65       15.11      5.30 o 
  -5  10   4      317.16      309.60     21.16 o 
  -4  10   4       36.54       34.20      6.94 o 
  -3  10   4       28.56       22.01      5.23 o 
  -2  10   4      521.91      510.90     23.48 o 
  -1  10   4       49.15       45.09      6.83 o 
   0  10   4       25.27       30.87      5.69 o 
   1  10   4      202.52      195.08     11.89 o 
   2  10   4      181.23      187.46     10.03 o 
   3  10   4      214.71      208.01     17.64 o 
   4  10   4      175.96      174.64     17.04 o 
  -6  11   4        6.48       -1.23      2.86 o 
  -5  11   4       14.37        8.23      3.93 o 
  -4  11   4       44.64       42.34      7.99 o 
  -3  11   4       46.51       51.24      8.31 o 
  -2  11   4       44.48       58.03      8.36 o 
  -1  11   4      100.79       99.66     10.61 o 
   0  11   4        0.76        6.19      2.86 o 
   1  11   4       72.51       65.69      5.98 o 
   2  11   4       74.76       89.16      7.15 o 
   3  11   4       46.40       51.85      9.23 o 
  -5  12   4       16.33       22.67      6.56 o 
  -4  12   4       36.71       33.81      7.42 o 
  -3  12   4       49.01       51.57      8.57 o 
  -2  12   4       30.41       35.49      7.01 o 
  -1  12   4       67.43       65.09      8.80 o 
   0  12   4       34.83       29.78      4.31 o 
   1  12   4       54.33       63.93      6.10 o 
   2  12   4       86.40      101.93     12.36 o 
  -3  13   4      411.64      448.28     25.76 o 
  -2  13   4      112.42      128.75     13.23 o 
  -1  13   4      162.01      164.23     14.34 o 
   0  13   4      243.77      259.09     12.55 o 
   1  13   4      113.30      102.49     12.16 o 
  -9   1   5       16.30       11.47      5.14 o 
  -8   1   5       40.97       40.75      4.51 o 
  -7   1   5      175.78      164.98      8.36 o 
  -6   1   5       59.03       56.99      4.64 o 
  -5   1   5      139.98      137.27      6.68 o 
  -4   1   5        3.73        6.31      1.11 o 
  -3   1   5     1841.23     1860.89     16.41 o 
  -2   1   5      306.49      280.58      6.47 o 
  -1   1   5       65.14       58.36      3.56 o 
   0   1   5        0.95        1.77      1.08 o 
   1   1   5      149.62      129.62      6.84 o 
   2   1   5      342.50      335.32     12.07 o 
   3   1   5     1532.78     1513.48     27.91 o 
   4   1   5      159.88      157.45     10.00 o 
   5   1   5      103.18       98.34      8.68 o 
   6   1   5       78.44       72.85      8.10 o 
  -9   2   5       30.79       33.71      6.52 o 
  -8   2   5      239.32      241.03     10.49 o 
  -7   2   5        0.47        1.02      1.05 o 
  -6   2   5      417.63      407.67     11.93 o 
  -5   2   5      627.03      661.23     14.40 o 
  -4   2   5      656.42      663.35      9.90 o 
  -3   2   5      119.80      170.97      4.97 o 
  -2   2   5      176.55      187.29      6.04 o 
  -1   2   5      313.66      308.85     14.78 o 
   0   2   5      580.99      575.23     10.99 o 
   1   2   5      939.34      934.30     18.07 o 
   2   2   5       71.68       85.60      6.11 o 
   3   2   5     1004.42     1045.53     27.01 o 
   4   2   5      190.53      175.94     10.52 o 
   5   2   5       31.51       41.61      5.75 o 
   6   2   5       21.35       15.71      4.01 o 
  -9   3   5       36.53       28.40      6.96 o 
  -8   3   5       25.56       21.10      3.28 o 
  -7   3   5       51.94       54.26      7.78 o 
  -6   3   5       12.92       10.97      2.12 o 
  -5   3   5       18.18       21.93      2.28 o 
  -4   3   5      136.48      122.11      4.64 o 
  -3   3   5       65.29       63.39      3.39 o 
  -2   3   5      186.82      205.92      8.00 o 
  -1   3   5      188.67      190.60      8.00 o 
   0   3   5       35.19       29.96      2.53 o 
   1   3   5       84.00       54.20      3.69 o 
   2   3   5      208.04      195.04      9.16 o 
   3   3   5      489.78      464.73     15.55 o 
   4   3   5       26.96       29.67      6.79 o 
   5   3   5       22.70       16.80      3.72 o 
   6   3   5       67.41       62.73      7.44 o 
  -9   4   5       70.73       70.25     10.64 o 
  -8   4   5        5.13        3.70      2.97 o 
  -7   4   5       35.63       35.92      3.50 o 
  -6   4   5        2.44        0.95      0.84 o 
  -5   4   5      240.38      232.19      6.79 o 
  -4   4   5      938.57      949.72     18.24 o 
  -3   4   5       77.25       71.86      3.59 o 
  -2   4   5       96.87       80.71      5.05 o 
  -1   4   5      942.47      930.58     17.86 o 
   0   4   5      210.23      182.03      7.04 o 
   1   4   5        1.05       -0.62      0.87 o 
   2   4   5       15.05        6.80      3.59 o 
   3   4   5       13.83       15.01      7.47 o 
   4   4   5      219.89      220.93     14.28 o 
   5   4   5      288.70      260.22     13.99 o 
  -9   5   5       14.28       18.29      6.16 o 
  -8   5   5      436.49      421.63     24.79 o 
  -7   5   5      466.27      496.28     25.16 o 
  -6   5   5      152.43      145.98      8.33 o 
  -5   5   5       84.14       78.99      9.18 o 
  -4   5   5      227.49      212.42      6.06 o 
  -3   5   5      416.01      438.81      8.58 o 
  -2   5   5     1400.65     1358.39     32.36 o 
  -1   5   5        0.06        1.55      0.65 o 
   0   5   5      246.09      258.36      7.98 o 
   1   5   5      643.47      642.21     12.30 o 
   2   5   5      522.32      511.11     14.56 o 
   3   5   5        1.74       -0.77      1.15 o 
   4   5   5       16.30       13.90      5.62 o 
   5   5   5      119.13      132.10      9.98 o 
  -8   6   5       50.44       46.11      8.73 o 
  -7   6   5       46.80       39.90      7.70 o 
  -6   6   5      172.26      202.43     15.84 o 
  -5   6   5       16.07       25.95      5.74 o 
  -4   6   5       10.49       11.32      1.38 o 
  -3   6   5      945.47     1012.59     13.38 o 
  -2   6   5      234.13      223.41      5.11 o 
  -1   6   5      323.24      334.05     10.56 o 
   0   6   5       40.71       36.95      2.71 o 
   1   6   5       12.02       15.69      2.37 o 
   2   6   5        0.98        1.24      1.97 o 
   3   6   5       15.52       14.13      2.85 o 
   4   6   5       91.42       98.13      7.88 o 
   5   6   5       51.25       47.76      6.19 o 
  -8   7   5       52.16       55.64     10.05 o 
  -7   7   5       53.03       69.63     10.48 o 
  -6   7   5      338.14      342.51     21.35 o 
  -5   7   5      114.32      112.34     11.72 o 
  -4   7   5      292.58      276.63      7.28 o 
  -3   7   5       11.54        8.86      1.08 o 
  -2   7   5       76.96       71.09      7.55 o 
  -1   7   5       27.50       23.46      3.20 o 
   0   7   5       16.45        9.39      3.27 o 
   1   7   5      328.02      323.88      7.98 o 
   2   7   5       68.65       75.60      4.56 o 
   3   7   5        2.53        1.41      2.99 o 
   4   7   5        2.73        2.87      1.78 o 
   5   7   5       50.21       44.86      9.42 o 
  -8   8   5        4.28        5.91      4.37 o 
  -7   8   5        3.25       -0.45      2.88 o 
  -6   8   5      158.98      153.69     15.06 o 
  -5   8   5      298.73      328.58     20.55 o 
  -4   8   5       15.96       19.99      5.07 o 
  -3   8   5      454.30      466.75     11.41 o 
  -2   8   5      112.69       90.48      5.78 o 
  -1   8   5      779.51      732.69     38.06 o 
   0   8   5      563.96      604.43     24.09 o 
   1   8   5       16.22       29.15      5.56 o 
   2   8   5        9.06       10.89      2.73 o 
   3   8   5       31.99       32.13      7.31 o 
   4   8   5      361.45      380.94     25.40 o 
  -7   9   5      103.19      102.65     13.32 o 
  -6   9   5       30.53       23.65      6.20 o 
  -5   9   5       31.24       27.51      6.30 o 
  -4   9   5      221.68      197.01     15.83 o 
  -3   9   5       16.29       20.60      5.29 o 
  -2   9   5        2.46        0.08      1.50 o 
  -1   9   5      372.87      370.08     19.74 o 
   0   9   5        0.97       -1.91      1.99 o 
   1   9   5      167.84      178.17     10.03 o 
   2   9   5      275.23      298.42     13.48 o 
   3   9   5       36.85       24.15      6.48 o 
   4   9   5        2.23        8.02      3.99 o 
  -6  10   5       74.36       74.61     11.20 o 
  -5  10   5       25.66       29.99      7.05 o 
  -4  10   5       98.92       86.42     10.99 o 
  -3  10   5      112.43      103.48     11.58 o 
  -2  10   5       16.11       19.23      4.85 o 
  -1  10   5        6.05       11.34      3.63 o 
   0  10   5       86.24       90.66     10.12 o 
   1  10   5       85.30       75.69      6.81 o 
   2  10   5        9.47       10.90      2.95 o 
   3  10   5       25.06       31.01      6.95 o 
  -6  11   5       77.90       71.34     11.58 o 
  -5  11   5      107.50      140.58     14.96 o 
  -4  11   5      279.32      287.31     20.62 o 
  -3  11   5       97.66      116.65     12.71 o 
  -2  11   5       67.95       69.75      9.57 o 
  -1  11   5      315.20      349.65     20.58 o 
   0  11   5       35.26       38.21      6.75 o 
   1  11   5      232.94      234.19     12.10 o 
   2  11   5      203.64      194.66     11.33 o 
  -4  12   5      165.27      174.12     16.64 o 
  -3  12   5      191.03      171.99     15.89 o 
  -2  12   5       27.24       24.13      5.84 o 
  -1  12   5       28.59       31.46      6.55 o 
   0  12   5      263.41      285.24     13.61 o 
   1  12   5        1.34        0.97      1.70 o 
  -2  13   5       20.22       13.53      4.32 o 
  -1  13   5       14.02       14.64      4.64 o 
  -9   0   6       66.35       69.86      8.93 o 
  -8   0   6      262.39      252.78     16.01 o 
  -7   0   6      353.52      336.52     17.41 o 
  -6   0   6       50.54       58.77      7.02 o 
  -5   0   6     1791.97     1818.26     36.93 o 
  -4   0   6      625.26      661.16     16.37 o 
  -3   0   6       41.85       27.74      3.25 o 
  -2   0   6       63.30       41.39      5.65 o 
  -1   0   6       90.39       91.25      8.54 o 
   1   0   6     5062.73     5025.16     65.48 o 
   2   0   6      130.81      154.67     12.50 o 
   3   0   6      299.16      305.43     19.12 o 
   4   0   6       79.56       63.27      9.69 o 
   5   0   6      359.54      383.93     25.36 o 
  -9   1   6        6.23        4.28      2.80 o 
  -8   1   6       29.68       22.62      3.55 o 
  -7   1   6       73.66       73.20      5.79 o 
  -6   1   6      128.07      131.87      7.32 o 
  -5   1   6       57.65       41.97      3.28 o 
  -4   1   6       13.46       10.22      1.65 o 
  -3   1   6      204.36      174.98      6.42 o 
  -2   1   6      104.47      102.42      5.01 o 
  -1   1   6      336.36      319.81     11.30 o 
   0   1   6       41.93       41.30      6.33 o 
   1   1   6      269.51      255.61     10.48 o 
   2   1   6      235.76      209.61     10.30 o 
   3   1   6        6.14        7.05      2.33 o 
   4   1   6       37.66       39.39      5.43 o 
   5   1   6       25.32       19.93      4.49 o 
  -9   2   6       33.47       30.27      6.83 o 
  -8   2   6        0.04        2.19      1.48 o 
  -7   2   6       33.78       35.34      9.93 o 
  -6   2   6      114.75      108.68      6.58 o 
  -5   2   6      154.71      144.14      5.83 o 
  -4   2   6       45.48       34.22      2.82 o 
  -3   2   6      429.21      442.49     10.08 o 
  -2   2   6        5.05        7.08      1.47 o 
  -1   2   6       64.34       54.18      6.81 o 
   0   2   6       17.50       18.18      2.72 o 
   1   2   6      942.89      892.35     26.26 o 
   2   2   6       39.17       30.16      4.03 o 
   3   2   6        1.19        1.27      1.51 o 
   4   2   6       25.69       20.87      3.95 o 
   5   2   6      150.87      154.63     16.51 o 
  -9   3   6        9.56       17.66      5.47 o 
  -8   3   6       24.80       36.23      7.08 o 
  -7   3   6      311.64      311.33     11.36 o 
  -6   3   6      474.49      503.88     13.88 o 
  -5   3   6       11.37       10.49      1.60 o 
  -4   3   6        9.02        5.45      1.25 o 
  -3   3   6      480.92      489.00     10.60 o 
  -2   3   6      709.40      695.90     16.31 o 
  -1   3   6      469.56      446.35     19.63 o 
   0   3   6        0.01       -0.96      1.04 o 
   1   3   6      122.11      128.51      7.36 o 
   2   3   6      376.14      371.96     15.22 o 
   3   3   6      425.33      418.94     15.79 o 
   4   3   6       65.04       68.10      7.61 o 
   5   3   6       10.53       10.53      3.21 o 
  -9   4   6      160.32      149.31     15.30 o 
  -8   4   6      164.89      160.15     15.07 o 
  -7   4   6       23.35       22.33      2.99 o 
  -6   4   6       71.12       68.87      4.97 o 
  -5   4   6       32.39       35.36      2.45 o 
  -4   4   6      842.63      796.43     25.51 o 
  -3   4   6        1.73        0.35      1.06 o 
  -2   4   6       32.63       30.97      3.58 o 
  -1   4   6       95.66      104.72      9.79 o 
   0   4   6      421.05      407.06     11.88 o 
   1   4   6        0.14        0.35      0.85 o 
   2   4   6      109.49       99.11      7.11 o 
   3   4   6        8.28       11.30      2.89 o 
   4   4   6      140.15      134.25      9.80 o 
   5   4   6       74.80       68.41      7.66 o 
  -9   5   6        0.00        1.23      2.48 o 
  -8   5   6      132.00      110.30     12.93 o 
  -7   5   6       90.50       96.84     11.54 o 
  -6   5   6      310.16      298.09     10.60 o 
  -5   5   6      362.52      358.88      8.94 o 
  -4   5   6        0.33        1.27      0.70 o 
  -3   5   6       11.16       11.77      1.98 o 
  -2   5   6        3.23        0.74      2.92 o 
  -1   5   6        9.39        6.11      1.61 o 
   0   5   6       14.33       12.23      3.09 o 
   1   5   6       38.35       34.38      3.20 o 
   2   5   6       11.84       15.00      2.86 o 
   3   5   6      113.63      118.18      8.41 o 
   4   5   6       50.23       52.32      6.20 o 
  -8   6   6      108.52      115.48     13.71 o 
  -7   6   6       22.43       25.77      6.54 o 
  -6   6   6       46.88       40.74      7.55 o 
  -5   6   6       27.56       24.40      5.58 o 
  -4   6   6      542.19      515.13     12.21 o 
  -3   6   6      311.55      284.12      7.34 o 
  -2   6   6        1.95        0.72      0.61 o 
  -1   6   6      751.35      716.67     12.56 o 
   0   6   6      351.58      352.86     13.99 o 
   1   6   6       11.23        2.42      1.11 o 
   2   6   6      117.58      107.88      7.18 o 
   3   6   6        1.63        0.71      1.88 o 
   4   6   6      206.62      197.40     16.25 o 
  -8   7   6       87.27       91.32     12.72 o 
  -7   7   6       50.99       61.45     10.06 o 
  -6   7   6       36.29       48.52      8.66 o 
  -5   7   6      616.45      670.14     29.27 o 
  -4   7   6       24.50       31.20      6.21 o 
  -3   7   6      303.56      318.86      9.15 o 
  -2   7   6      408.85      422.02     13.39 o 
  -1   7   6      143.74      167.12     13.44 o 
   0   7   6       45.94       40.65      2.81 o 
   1   7   6       32.86       35.03      3.02 o 
   2   7   6      260.38      265.95     19.58 o 
   3   7   6      400.13      458.56     27.39 o 
   4   7   6       92.47      103.01     13.83 o 
  -7   8   6        0.87        3.60      3.34 o 
  -6   8   6        2.33        0.55      3.06 o 
  -5   8   6       40.20       54.66      8.62 o 
  -4   8   6       12.43       10.78      3.95 o 
  -3   8   6      199.89      209.73     15.86 o 
  -2   8   6        4.16        3.89      2.53 o 
  -1   8   6       28.68       28.24      5.77 o 
   0   8   6       10.63        6.29      3.23 o 
   1   8   6        1.65        0.46      1.52 o 
   2   8   6        7.77        3.46      3.18 o 
   3   8   6        5.61        9.84      4.01 o 
  -7   9   6       62.18       88.11     12.75 o 
  -6   9   6       68.68       88.77     12.18 o 
  -5   9   6      208.81      217.93     17.98 o 
  -4   9   6       13.50        9.10      3.87 o 
  -3   9   6       36.11       41.93      7.46 o 
  -2   9   6      291.85      308.12     19.46 o 
  -1   9   6      294.04      302.99     18.98 o 
   0   9   6        4.63        2.00      2.23 o 
   1   9   6       51.77       44.32      5.50 o 
   2   9   6      132.05      153.11     10.42 o 
   3   9   6      231.47      257.45     21.45 o 
  -6  10   6      131.69      115.28     14.07 o 
  -5  10   6      110.63      123.56     13.93 o 
  -4  10   6       46.46       52.78      8.93 o 
  -3  10   6      433.38      451.03     25.00 o 
  -2  10   6       55.75       51.31      8.36 o 
  -1  10   6      242.27      238.26     17.41 o 
   0  10   6      425.95      429.89     23.22 o 
   1  10   6       96.92       90.33      8.00 o 
   2  10   6      136.96      134.29      9.94 o 
  -5  11   6      139.66      142.68     15.41 o 
  -4  11   6       91.99       97.05     12.43 o 
  -3  11   6        6.77        7.72      3.63 o 
  -2  11   6        0.01       -0.53      1.82 o 
  -1  11   6        0.59       -1.98      2.23 o 
   0  11   6       29.27       27.90      6.27 o 
   1  11   6        2.31        4.79      2.31 o 
  -3  12   6      142.44      139.21     14.82 o 
  -2  12   6        0.29        2.61      2.35 o 
  -1  12   6       27.71       28.29      6.71 o 
  -9   1   7      180.99      179.33     15.18 o 
  -8   1   7      108.13       97.73      7.25 o 
  -7   1   7      412.61      407.37     14.07 o 
  -6   1   7      202.89      221.30     10.08 o 
  -5   1   7      325.86      312.11     11.60 o 
  -4   1   7       69.64       57.18      5.00 o 
  -3   1   7       42.74       50.85      4.74 o 
  -2   1   7      230.26      212.04      9.82 o 
  -1   1   7     3586.70     3406.00     57.44 o 
   0   1   7        0.75        2.09      1.63 o 
   1   1   7       69.58       63.95      5.78 o 
   2   1   7       56.01       54.36      7.34 o 
   3   1   7      265.37      259.91     13.30 o 
   4   1   7      251.78      268.74     14.66 o 
  -9   2   7       58.05       67.59      9.83 o 
  -8   2   7      151.22      165.99      9.84 o 
  -7   2   7      229.35      228.51     14.20 o 
  -6   2   7      108.18      104.44      6.90 o 
  -5   2   7      375.03      387.81     12.86 o 
  -4   2   7      332.81      355.29     13.14 o 
  -3   2   7      129.39      122.37      7.33 o 
  -2   2   7      213.71      203.74      9.64 o 
  -1   2   7       45.65       46.83      6.96 o 
   0   2   7      501.58      521.24     15.38 o 
   1   2   7      501.03      472.64     15.48 o 
   2   2   7      134.47      128.82      8.74 o 
   3   2   7       47.92       51.88      5.99 o 
   4   2   7       89.17      105.02      9.19 o 
  -9   3   7       25.39       17.25      5.55 o 
  -8   3   7      101.37       75.76     10.14 o 
  -7   3   7       67.49       62.89      5.47 o 
  -6   3   7       91.94       89.53      6.30 o 
  -5   3   7       14.08       13.43      2.05 o 
  -4   3   7       12.09       13.01      2.57 o 
  -3   3   7        7.37       15.41      2.77 o 
  -2   3   7        9.45        7.44      3.05 o 
  -1   3   7       17.92       19.71      4.88 o 
   0   3   7      197.33      183.51      9.04 o 
   1   3   7       82.99       78.09      6.37 o 
   2   3   7        0.49        2.38      1.78 o 
   3   3   7       59.55       62.03      6.57 o 
   4   3   7       30.84       17.68      4.18 o 
  -8   4   7      175.66      189.95     16.70 o 
  -7   4   7       49.88       39.31      7.58 o 
  -6   4   7       47.93       41.13      4.24 o 
  -5   4   7       14.58       14.31      2.05 o 
  -4   4   7      195.40      175.60      8.68 o 
  -3   4   7      599.18      606.62     25.10 o 
  -2   4   7        6.44        5.89      3.07 o 
  -1   4   7        6.60        3.26      1.35 o 
   0   4   7      113.88      113.20      6.96 o 
   1   4   7      191.57      191.76      9.77 o 
   2   4   7       65.22       63.90      6.15 o 
   3   4   7        8.71       11.66      3.16 o 
   4   4   7       12.38       10.62      6.37 o 
  -8   5   7       10.14        2.34      2.86 o 
  -7   5   7        4.92        5.20      3.53 o 
  -6   5   7      376.79      391.27     23.73 o 
  -5   5   7      333.93      331.55     20.02 o 
  -4   5   7       62.32       56.30      4.97 o 
  -3   5   7      214.72      221.04     15.70 o 
  -2   5   7      361.84      385.12     20.57 o 
  -1   5   7        1.14        5.16      1.51 o 
   0   5   7      347.82      327.05     15.77 o 
   1   5   7      129.47      126.99      6.64 o 
   2   5   7      108.91      100.55      7.62 o 
   3   5   7      318.27      320.65     14.61 o 
  -8   6   7       19.26       16.56      5.68 o 
  -7   6   7      194.30      211.50     18.12 o 
  -6   6   7       25.35       24.35      6.16 o 
  -5   6   7       18.84       23.01      5.83 o 
  -4   6   7      217.06      226.36     16.70 o 
  -3   6   7       69.61       81.70      9.93 o 
  -2   6   7       59.12       50.13      6.66 o 
  -1   6   7       67.00       66.91      7.72 o 
   0   6   7       20.97       19.61      2.76 o 
   1   6   7       28.49       34.37      3.43 o 
   2   6   7      156.82      171.56     16.56 o 
   3   6   7       17.05       20.28      6.52 o 
  -7   7   7       53.62       66.73     10.40 o 
  -6   7   7       95.50      106.45     12.71 o 
  -5   7   7        2.79        2.48      2.71 o 
  -4   7   7       21.82       23.61      5.84 o 
  -3   7   7        7.91        5.17      3.13 o 
  -2   7   7       57.61       46.50      7.82 o 
  -1   7   7        4.10       -0.53      1.63 o 
   0   7   7       85.79       79.43     10.05 o 
   1   7   7       62.05       50.01      6.01 o 
   2   7   7       78.91       81.63     11.74 o 
   3   7   7        7.66        8.37      4.61 o 
  -7   8   7      341.54      351.32     24.51 o 
  -6   8   7        3.66       -0.44      2.36 o 
  -5   8   7        4.74        6.26      3.47 o 
  -4   8   7      201.57      223.27     17.73 o 
  -3   8   7      652.47      683.31     30.11 o 
  -2   8   7      184.90      196.75     16.04 o 
  -1   8   7       85.50       70.66      9.68 o 
   0   8   7      117.00      125.30     12.95 o 
   1   8   7      443.16      499.80     20.96 o 
   2   8   7      210.78      204.95     18.81 o 
  -6   9   7       92.10       90.94     12.52 o 
  -5   9   7      297.13      335.97     22.89 o 
  -4   9   7       19.37       14.41      5.05 o 
  -3   9   7       98.12       96.08     11.78 o 
  -2   9   7       96.09      102.50     12.07 o 
  -1   9   7       45.22       43.29      7.78 o 
   0   9   7      187.78      209.00     16.80 o 
   1   9   7        5.30        7.23      2.73 o 
  -5  10   7       33.02       32.05      7.43 o 
  -4  10   7       43.53       53.51      9.21 o 
  -3  10   7       29.90       43.93      8.53 o 
  -2  10   7        0.75        0.79      3.08 o 
  -1  10   7        0.01       -2.32      2.53 o 
   0  10   7       13.50       16.69      5.27 o 
   1  10   7      125.23      138.48     13.54 o 
  -4  11   7      110.98      100.61     13.02 o 
  -3  11   7       25.58       27.68      6.74 o 
  -2  11   7      240.21      261.45     20.19 o 
  -1  11   7      134.79      122.25     13.51 o 
  -9   0   8       73.04       66.16      9.27 o 
  -8   0   8       47.63       41.33      7.03 o 
  -7   0   8      682.46      641.91     26.42 o 
  -6   0   8      122.64      133.59     11.84 o 
  -5   0   8        7.27        9.70      3.39 o 
  -4   0   8       50.84       56.17      7.65 o 
  -3   0   8     2201.43     2144.48     46.64 o 
  -2   0   8      149.08      148.29     12.69 o 
   0   0   8       60.03       63.62      8.28 o 
   1   0   8      195.29      189.83     15.02 o 
   2   0   8      520.50      558.50     27.70 o 
   3   0   8      189.96      197.95     17.67 o 
  -9   1   8       67.60       64.94      9.65 o 
  -8   1   8       78.07       83.29      7.03 o 
  -7   1   8       61.81       57.58      7.51 o 
  -6   1   8      111.00      110.19      7.69 o 
  -5   1   8        0.24        0.84      1.90 o 
  -4   1   8       58.02       47.86      4.96 o 
  -3   1   8      377.14      394.62     19.07 o 
  -2   1   8       45.83       44.16      5.05 o 
  -1   1   8      561.27      529.27     24.83 o 
   0   1   8       88.33       92.01      6.99 o 
   1   1   8        0.28        0.42      1.36 o 
   2   1   8        0.20        2.01      1.78 o 
   3   1   8        5.20        3.89      2.23 o 
  -8   2   8        0.93        3.01      1.72 o 
  -7   2   8       22.13       27.23      3.99 o 
  -6   2   8       44.17       42.63      4.82 o 
  -5   2   8       75.66       66.53      5.86 o 
  -4   2   8       52.21       57.54      5.46 o 
  -3   2   8     1000.68      977.24     22.44 o 
  -2   2   8       41.59       38.70      6.75 o 
  -1   2   8        1.30       -1.03      2.29 o 
   0   2   8        1.54        1.01      1.51 o 
   1   2   8      131.14      122.92      8.59 o 
   2   2   8       53.95       70.64      7.05 o 
   3   2   8        2.33        1.15      1.77 o 
  -8   3   8      119.96      108.02     12.46 o 
  -7   3   8        1.84       -0.94      2.30 o 
  -6   3   8      119.21      126.68     15.59 o 
  -5   3   8      360.69      382.73     13.84 o 
  -4   3   8      236.12      207.39     10.34 o 
  -3   3   8      140.75      148.05     13.10 o 
  -2   3   8      197.28      209.47     15.72 o 
  -1   3   8      324.14      327.64     12.47 o 
   0   3   8      209.93      194.14     10.16 o 
   1   3   8      218.55      223.24     20.07 o 
   2   3   8        0.34       -2.71      2.71 o 
   3   3   8       87.86       86.23      8.27 o 
  -8   4   8       36.02       29.71      7.30 o 
  -7   4   8      149.48      179.86     16.02 o 
  -6   4   8       99.12      101.55      7.13 o 
  -5   4   8       18.62       21.32      6.34 o 
  -4   4   8       36.49       31.93      6.53 o 
  -3   4   8        0.11       -1.65      2.17 o 
  -2   4   8      527.29      510.56     24.93 o 
  -1   4   8       41.61       45.81      4.70 o 
   0   4   8        1.67       -1.32      1.32 o 
   1   4   8       10.13       15.18      3.81 o 
   2   4   8      372.84      394.95     16.25 o 
   3   4   8      123.05      132.22     10.08 o 
  -8   5   8        0.45        3.35      3.53 o 
  -7   5   8       15.34       20.74      6.12 o 
  -6   5   8       20.46       13.69      4.86 o 
  -5   5   8       95.83       96.07     11.43 o 
  -4   5   8        0.20        1.74      3.56 o 
  -3   5   8        0.37        0.74      2.04 o 
  -2   5   8        9.75        4.62      2.90 o 
  -1   5   8       23.83       25.67      7.49 o 
   0   5   8        3.16        3.41      1.61 o 
   1   5   8       18.56       17.06      3.25 o 
   2   5   8        0.97        3.92      3.02 o 
  -7   6   8       11.38        8.57      4.46 o 
  -6   6   8       99.11      135.44     14.43 o 
  -5   6   8       25.14       34.17      7.19 o 
  -4   6   8       85.38      100.40     11.86 o 
  -3   6   8       35.37       40.72      7.43 o 
  -2   6   8      339.00      362.87     21.86 o 
  -1   6   8      288.59      286.57     19.64 o 
   0   6   8       25.37       23.18      5.78 o 
   1   6   8      183.85      162.41     16.22 o 
   2   6   8      208.03      203.61     19.21 o 
  -7   7   8       29.09       30.13      7.51 o 
  -6   7   8      100.89      118.08     13.96 o 
  -5   7   8      541.41      579.86     29.67 o 
  -4   7   8      243.41      242.00     18.83 o 
  -3   7   8      134.18      145.02     14.33 o 
  -2   7   8        6.27        3.55      3.04 o 
  -1   7   8       66.34       80.36     10.71 o 
   0   7   8      316.33      321.31     21.53 o 
   1   7   8      178.18      190.58     18.14 o 
  -6   8   8        4.05       10.87      4.53 o 
  -5   8   8        9.37       14.48      5.09 o 
  -4   8   8        2.14        0.23      2.30 o 
  -3   8   8       51.75       41.26      8.04 o 
  -2   8   8       12.70       13.52      4.97 o 
  -1   8   8       43.33       57.36      9.30 o 
   0   8   8        0.01       -2.12      2.43 o 
   1   8   8       29.72       33.13      5.34 o 
  -5   9   8      167.68      200.73     18.60 o 
  -4   9   8       97.10       82.71     11.85 o 
  -3   9   8        2.91        6.52      3.68 o 
  -2   9   8       12.82        2.60      3.05 o 
  -1   9   8      271.32      266.83     20.28 o 
   0   9   8      331.46      361.00     29.88 o 
  -4  10   8       50.09       54.05      9.83 o 
  -3  10   8      122.85      122.53     14.25 o 
  -2  10   8      392.49      451.53     27.11 o 
  -8   1   9      107.65      118.21      8.75 o 
  -7   1   9       29.19       28.47      4.33 o 
  -6   1   9       18.41       20.65      3.99 o 
  -5   1   9      586.74      574.55     18.20 o 
  -4   1   9       42.71       39.20      4.92 o 
  -3   1   9      149.67      140.69      9.31 o 
  -2   1   9        0.34       -1.82      2.56 o 
   0   1   9      252.35      246.90     12.44 o 
   1   1   9      120.63      121.22      9.22 o 
   2   1   9        7.19        2.70      4.06 o 
  -8   2   9       40.52       38.30      7.50 o 
  -7   2   9      101.18      119.28      8.54 o 
  -6   2   9       92.38       94.20      7.48 o 
  -5   2   9      452.23      460.03     16.37 o 
  -4   2   9        0.20        0.24      1.31 o 
  -3   2   9      455.93      456.22     24.17 o 
  -2   2   9      250.58      230.61     17.38 o 
  -1   2   9       69.33       64.80      6.22 o 
   0   2   9       93.84      105.16     10.25 o 
   1   2   9        0.36        2.02      1.70 o 
   2   2   9      470.44      475.41     19.17 o 
  -8   3   9       54.34       55.31      9.21 o 
  -7   3   9      161.02      148.86      9.38 o 
  -6   3   9        0.16       -1.59      1.59 o 
  -5   3   9      489.98      491.81     16.98 o 
  -4   3   9      205.48      186.92     15.87 o 
  -3   3   9      216.98      192.37     16.02 o 
  -2   3   9        0.68        4.81      2.99 o 
  -1   3   9        5.01        2.72      1.60 o 
   0   3   9       63.00       64.02      6.28 o 
   1   3   9       43.74       42.27      5.55 o 
  -7   4   9       60.33       59.23      9.79 o 
  -6   4   9      137.86      133.31      8.83 o 
  -5   4   9      142.74      159.87     15.11 o 
  -4   4   9       59.46       60.39      9.31 o 
  -3   4   9        4.57        6.85      3.69 o 
  -2   4   9       72.78       74.54     10.43 o 
  -1   4   9      292.62      263.64     12.07 o 
   0   4   9       48.00       58.52      5.99 o 
   1   4   9        3.34        3.11      2.55 o 
  -7   5   9      116.25      123.75     14.36 o 
  -6   5   9        0.26       -2.00      3.11 o 
  -5   5   9       54.20       64.77     10.06 o 
  -4   5   9      564.99      559.88     28.69 o 
  -3   5   9      161.77      176.46     16.06 o 
  -2   5   9        3.27       -1.82      2.63 o 
  -1   5   9        0.90       -0.34      2.07 o 
   0   5   9      372.23      406.57     17.92 o 
   1   5   9      420.14      470.52     28.59 o 
  -6   6   9       74.54      103.92     13.26 o 
  -5   6   9       17.36       20.40      6.35 o 
  -4   6   9       14.03        5.33      3.54 o 
  -3   6   9       70.26      101.27     12.46 o 
  -2   6   9       40.27       38.81      7.84 o 
  -1   6   9       39.19       31.38      7.23 o 
   0   6   9       12.47       12.75      3.40 o 
  -6   7   9        0.14       -0.04      2.55 o 
  -5   7   9        1.55        3.67      3.58 o 
  -4   7   9       30.83       27.69      7.12 o 
  -3   7   9      181.14      209.24     18.20 o 
  -2   7   9       17.89       13.42      4.92 o 
  -1   7   9       21.80       31.90      7.49 o 
   0   7   9      121.58      125.36     10.39 o 
  -5   8   9       12.00        9.38      4.27 o 
  -4   8   9       66.71       68.97     10.92 o 
  -3   8   9       40.09       52.01      9.36 o 
  -2   8   9      483.07      494.96     28.36 o 
  -1   8   9      307.84      309.12     22.56 o 
  -7   0  10       88.20       81.71     10.62 o 
  -6   0  10        5.17        5.69      3.44 o 
  -5   0  10      482.89      494.00     25.60 o 
  -4   0  10       52.42       46.73      8.07 o 
  -3   0  10      144.10      114.19     12.97 o 
  -1   0  10       78.25       86.45     10.77 o 
   0   0  10      170.02      151.49     14.92 o 
  -7   1  10       18.77        9.85      6.65 o 
  -6   1  10       10.07        7.74      3.56 o 
  -5   1  10        1.74        2.12      2.05 o 
  -4   1  10       66.13       59.61      6.60 o 
  -3   1  10       84.19      100.06     12.11 o 
  -2   1  10      101.74      108.28     13.16 o 
  -1   1  10        8.21        3.44      2.54 o 
   0   1  10      186.03      192.35     11.77 o 
  -7   2  10      283.60      257.05     13.22 o 
  -6   2  10        0.09        0.35      1.20 o 
  -5   2  10        5.51        1.06      3.64 o 
  -4   2  10        0.76        2.56      2.03 o 
  -3   2  10        2.31        0.32      1.77 o 
  -2   2  10        0.01       -0.97      2.58 o 
  -1   2  10       17.75       18.14      5.07 o 
   0   2  10       93.49       86.30     12.54 o 
  -7   3  10      368.59      367.86     24.32 o 
  -6   3  10        3.68        1.95      1.89 o 
  -5   3  10       55.82       59.39      9.83 o 
  -4   3  10      153.08      167.24     16.11 o 
  -3   3  10      167.06      177.99     16.54 o 
  -2   3  10      230.70      288.32     21.36 o 
  -1   3  10       51.63       56.30      8.07 o 
   0   3  10      455.80      526.93     19.14 o 
  -6   4  10      256.96      241.34     19.99 o 
  -5   4  10      397.14      422.00     25.78 o 
  -4   4  10       14.79       11.57      4.40 o 
  -3   4  10        5.77        0.03      2.71 o 
  -2   4  10       99.26      110.07     13.43 o 
  -1   4  10      274.18      306.26     22.73 o 
  -6   5  10       49.21       47.72      9.32 o 
  -5   5  10        1.46        4.78      3.83 o 
  -4   5  10        0.51        2.04      2.02 o 
  -3   5  10       25.15       20.39      6.13 o 
  -2   5  10        7.40        0.45      3.11 o 
  -1   5  10        7.68        3.93      2.62 o 
  -5   6  10      111.96      136.59     15.56 o 
  -4   6  10       65.31       63.61     10.50 o 
  -3   6  10       37.87       31.69      7.70 o 
  -2   6  10      247.77      286.00     22.00 o 
  -5   1  11        0.77        0.07      1.93 o 
  -4   1  11        0.01        3.02      1.99 o 
  -3   1  11       16.29       15.11      5.56 o 
  -4   2  11      245.28      288.68     21.80 o 
  -3   2  11       63.15       81.01     11.90 o 
                                                 
